# Supplementary material for: Cultural Influences on Name Agreement: A Set of 237 Standardized Photographs of French Speakers in Quebec and France
Source: J Cogn. 2026 Jul 6;9(1):37. doi: 10.5334/joc.509 (PMC13353102; doi:10.5334/joc.509)
Supplement: Supplementary File A. — Data Processing Procedure. [file joc-9-1-509-s1.zip › joc-509_lefebvre-s1/SupplementaryFileA_DataProcessingProcedure.txt]

This file was generated on 2026-05-07 by Emie Lefebvre

Supplementary File A: Data Processing Procedure

1. General preprocessing

• Lowercasing:
- All responses were converted to lowercase to optimize the automated computation of the modal name, the alternative names and the H-value.

• Handling non-informative responses:
- Responses indicating a lack of knowledge of the object (e.g., I don’t know) were recoded as blank cells in the dataset.
- These blank cells remain present in the data file and are not considered in the computation of the H-value.

• Retention of aberrant responses:
- Semantically aberrant responses were retained (e.g., melon provided for the image of a potato).
- Such responses contribute to the distribution of responses and, consequently, to name agreement.

2. Linguistic normalization rules

References

• Decisions were guided by previous normalization work on name agreement:
- Bonin et al. (2020)
- Brodeur et al. (2014)
- Decuyper et al. (2021)
- Duñabeitia et al. (2018)
- Martínez et al. (2020)
- Snodgrass & Vanderwart (1980)

2.1. Determiners

• Processing:
- Removal of determiners preceding the noun (e.g., un, une, des, etc.).
- Decision based on Duñabeitia et al. (2018).

• Example:
- une tasse → tasse.

2.2. Plural markers

• Processing:
- Deletion of plural markers (e.g., final s) when the picture depicts a single object.
- Plural markers were kept when the picture clearly depicted more than one object.
- Decisions based on Decuyper et al. (2021); Duñabeitia et al. (2018); Martínez et al. (2020).

• Examples:
- Picture of a single shoe: souliers → soulier.
- Picture of two lips: lèvres → kept as plural.

2.3. Spelling corrections

• Processing:
- Correction of spelling errors.
- When more than one standard spelling was acceptable for a given word (i.e., alternative spellings attested in standard French), a single spelling was selected and applied consistently across all responses to standardize orthography.
- Decisions based on Bonin et al. (2020); Decuyper et al. (2021); Martínez et al. (2020); Snodgrass & Vanderwart (1980).

2.4. Qualifying adjectives

• General rule:
- Removal of qualifying adjectives.
- Decision based on Decuyper et al. (2021); Duñabeitia et al. (2018).

• Examples:
- rouleau de fil vert → rouleau de fil.
- gobelet bleu → gobelet.

• Exceptions (conventional expressions):
- Adjectives were retained when they formed part of conventional, lexicalized expressions in Quebec French or France French.
- To determine whether an adjective belonged to such an expression and should therefore be retained, we relied on the Usito dictionary (Université de Sherbrooke, n.d.) and the Vitrine linguistique of the Office québécois de la langue française (Gouvernement du Québec, 2025).

• Examples of expressions kept in full: chaise berçante, chaise berceuse, feu vert, guitare acoustique, guitare sèche, double décimètre, écran plat, porte cochère, feu tricolore, membre supérieur, voûte plantaire, pièce montée, verre doseur, gant fourré.

2.5. Noun and verb complements

• Rule:
- Noun complements and verb complements were preserved.
- Decision based on Brodeur et al. (2014); Decuyper et al. (2021).

2.6. Multiple responses

• Processing:
- Only one response per participant and per item was retained.
- When multiple responses were provided for the same item, only the first response entered by the participant was retained.
- Decision based on the instructions given to participants (provide a single word per image) and on Snodgrass & Vanderwart (1980).

3. Data-processing logs

• Documentation of all modifications:
- All modifications applied to the France French and Quebec French databases were documented in data processing logs. The complete logs are available in OSF Tables X, X and D. They were compiled following the data processing procedure described in the present document.

• Information recorded for each modification:
- The entry number (chronological index of the modification).
- The date of the modification.
- The initials or name of the person who implemented the change.
- The original production (response before editing).
- The type of error identified.
- The correction applied.
- The number of occurrences affected by the same change.
- The final decision regarding the modification (accepted, rejected or to be discussed).

• Purpose:
- These logs ensure full transparency and traceability of all the changes made to the raw data and support the reproducibility of the analyses.

4. References

Bonin, P., Poulin-Charronnat, B., Lukowski Duplessy, H., Bard, P., Vinter, A., Ferrand, L., & Méot, A. (2020). IMABASE: A new set of 313 colourised line drawings standardised in French for name agreement, image agreement, conceptual familiarity, age-ofacquisition, and imageability. Quarterly Journal of Experimental Psychology, 73(11), 1862–1878. https://doi.org/10.1177/1747021820932822

Brodeur, M. B., Guérard, K., & Bouras, M. (2014). Bank of standardized stimuli (BOSS) phase II: 930 new normative photos. PLoS ONE, 9(9), e106953.

Decuyper, C., Brysbaert, M., Brodeur, M. B., & Meyer, A. S. (2021). Bank of Standardized Stimuli (BOSS): Dutch Names for 1400 Photographs. Journal of Cognition, 4(1), 33. https://doi.org/10.5334/joc.180

Duñabeitia, J. A., Crepaldi, D., Meyer, A. S., New, B., Pliatsikas, C., Smolka, E., & Brysbaert, M. (2018). MultiPic: A standardized set of 750 drawings with norms for six European languages. Quarterly Journal of Experimental Psychology, 71(4), 808–816. https://doi.org/10.1080/17470218.2017.1310261

Gouvernement du Québec (2025). Vitrine linguistique. Office québécois de la langue française. https://vitrinelinguistique.oqlf.gouv.qc.ca/

Martínez, N., Matute, H., Goikoetxea, E., & Barca, L. (2020). PicPsy: A new bank of 106 photographs and line drawings with written naming norms for Spanish-speaking children and adults. Plos One, 15(9). https://doi.org/10.1371/journal.pone.0238976

Snodgrass, J. G., & Vanderwart, M. (1980). A standardized set of 260 pictures: Norms for name agreement, image agreement, familiarity, and visual complexity. Journal of Experimental Psychology: Human Learning and Memory, 6(2), 174–215. https://doi.org/10.1037/0278-7393.6.2.174

Université de Sherbrooke (s. d.). Le dictionnaire Usito. Université de Sherbrooke. https://www.usherbrooke.ca/usito/
