# Supplementary material for: Cultural Influences on Name Agreement: A Set of 237 Standardized Photographs of French Speakers in Quebec and France
Source: J Cogn. 2026 Jul 6;9(1):37. doi: 10.5334/joc.509 (PMC13353102; doi:10.5334/joc.509)
Supplement: Tables A and B. — France French and Quebec French. [file joc-9-1-509-s2.zip]

Archive with 2 entries (2 files):
- joc-509_lefebvre-s2/TableA_Norms_FranceFrench.xlsx
- joc-509_lefebvre-s2/TableB_Norms_QuebecFrench.xlsx
