# Supplementary material for: Cultural Influences on Name Agreement: A Set of 237 Standardized Photographs of French Speakers in Quebec and France
Source: J Cogn. 2026 Jul 6;9(1):37. doi: 10.5334/joc.509 (PMC13353102; doi:10.5334/joc.509)
Supplement: Tables A and B. — France French and Quebec French. [file joc-9-1-509-s2.zip › joc-509_lefebvre-s2/TableA_Norms_FranceFrench.xlsx]

## Sheet: Feuil1
Item number	Modal_Name	Modal_NA (%)	H_Value	FreqFilms2 (New et al., 2004)	Distinct_Names_NA	Alt1_Name	Alt1_NA (%)	Alt2_Name	Alt2_NA (%)	Blank_Percent (%)	Blank_Count
1	chaise	48.1132	2.15063	32.7	9	rocking chair	18.8679	fauteuil	16.0377	0	0
2	vase	95.283	0.364908	9.83	5	vase en verre	1.88679	ampoule	0.943396	0	0
3	télévision	34.9057	2.49619	25.45	11	écran	23.5849	télé	20.7547	0	0
4	tabouret	99.0476	0.0776195	2.79	2	tabouret en bois	0.952381			0.943396	1
5	table	95.2381	0.367716	111.44	5	guéridon	1.90476	table avec pied	0.952381	0.943396	1
6	lit	97.1429	0.232461	176.1	4	lit pour trois personnes	0.952381	literie	0.952381	0.943396	1
7	lampe	60	1.70277	22.22	11	lampadaire	27.619	abat-jour	2.85714	0.943396	1
8	horloge	59.0476	1.5176	9.37	6	réveil	25.7143	pendule	12.381	0.943396	1
9	commode	79.2453	1.09896	3.21	7	meuble	12.2642	armoire	4.71698	0	0
10	chaise	97.1698	0.211793	32.7	3	chaise de bureau	1.88679	chaise de salle d'attente	0.943396	0	0
11	porte	82.8571	1.13753	288.39	10	portail	5.71429	porte cochère	2.85714	0.943396	1
12	cendrier	79.8077	1.43609	3.86	15	coupelle	4.80769	assiette	2.88462	1.88679	2
13	canapé	92.381	0.540993	17.66	6	canapé cuir	3.80952	canapé cuir trois places	0.952381	0.943396	1
14	bureau	97.1698	0.230661	156.68	4	bureau à casier	0.943396	bureau en bois	0.943396	0	0
15	verre	40.9524	2.86616	154.13	18	gobelet	20	poubelle	9.52381	0.943396	1
16	tasse	77.3585	1.10171	18.52	8	mug	16.9811	carafe	0.943396	0	0
17	frigo	59.434	1.4819	19.07	6	réfrigérateur	30.1887	frigidaire	5.66038	0	0
18	rouleau à pâtisserie	62.8571	1.2485		6	rouleau	32.381	rouleau à pâtisser	1.90476	0.943396	1
19	poêle	95.2381	0.367716	4.58	5	wok	1.90476	poêle à frire en téflon	0.952381	0.943396	1
20	grille-pain	97.1698	0.185803	2.9	2	toaster	2.83019			0	0
21	fourchette	99.0476	0.0776195	4.98	2	fourchette en argent	0.952381			0.943396	1
22	cuisinière	39.6226	1.91245	7.66	8	four	29.2453	gazinière	25.4717	0	0
23	cuillère	92.4528	0.574698	5.18	7	cuillère en argent	1.88679	cuillère à café	1.88679	0	0
24	casserole	94.3396	0.350607	2.91	3	casserole avec couvercle	4.71698	faitout	0.943396	0	0
25	bouilloire	46.6667	1.43575	1.52	7	théière	46.6667	cruche	1.90476	0.943396	1
26	saladier	61.9048	1.13135	0.68	4	bol	35.2381	récipient	1.90476	0.943396	1
27	balai	99.0476	0.0776195	8.24	2	balai de paille	0.952381			0.943396	1
28	couteau	95.283	0.338918	51.08	4	couteau de cuisine	2.83019	couteau de boucher	0.943396	0	0
29	cheveux	68.8679	1.55276	116.16	10	perruque	16.9811	chevelure	6.60377	0	0
30	cloche	96.1905	0.30968	9.01	5	cloche de paccard	0.952381	cloche en cuivre	0.952381	0.943396	1
31	clown	97.1698	0.230661	0.06	4	clown en poupée	0.943396	macron	0.943396	0	0
32	jupe	99.0476	0.0776195	10.12	2	robe	0.952381			0.943396	1
33	maison	92.4528	0.502909	570.3	5	chalet	4.71698	maison en bois	0.943396	0	0
34	orteils	60.9524	1.38343	5.67	5	doigts de pied	28.5714	pied	8.57143	0.943396	1
35	manteau	33.0189	2.37418	36.16	8	parka	30.1887	veste	13.2075	0	0
36	montagne	79.0476	1.24818	36.76	10	sommet	10.4762	pic	2.85714	0.943396	1
37	pouce	90.4762	0.640475	11.89	6	main	4.7619	ok	1.90476	0.943396	1
38	pull	88.5714	0.605427	11.41	3	pull-over	8.57143	pull en laine	2.85714	0.943396	1
39	robe	99.0566	0.0770169	72.72	2	robe d'été	0.943396			0	0
40	sandwich	84.9057	0.857723	0	6	kébab	9.43396	pan-bagnat	2.83019	0	0
41	scarabée	80.1887	1.12587	0.6	6	insecte	7.54717	cafard	5.66038	0	0
42	sifflet	74.2574	1.24262	3.76	8	porte-clés	17.8218	appeau	2.9703	4.71698	5
43	toupie	96.1905	0.30968	1.5	5	tourniquet	0.952381	jouet	0.952381	0.943396	1
44	brosse	59.0476	1.10644	7.29	4	brosse à cheveux	39.0476	brosse pour poils	0.952381	0.943396	1
45	feu vert	37.5	2.14131		8	feu tricolore	29.8077	feu	19.2308	1.88679	2
46	règle	91.4286	0.59847	33.17	6	double décimètre	3.80952	réglette	1.90476	0.943396	1
47	index	47.619	1.55217	2.18	6	doigt	41.9048	main	4.7619	0.943396	1
48	kangourou	98.0952	0.155107	1.42	3	wallaby	0.952381	wapiti	0.952381	0.943396	1
49	raton laveur	61.2245	2.36688		18	animal	8.16327	raton	6.12245	7.54717	8
50	poisson	62.2642	1.60917	53.61	6	saumon	18.8679	truite	9.43396	0	0
51	serpent	83.0189	0.96864	20.91	7	cobra	10.3774	serpent à sonnette	1.88679	0	0
52	phoque	58.0952	1.32423	2.24	6	otarie	36.1905	morse	2.85714	0.943396	1
53	coquillage	38.4615	2.10402	0.77	9	escargot	37.5	bulot	11.5385	1.88679	2
54	crocodile	89.4231	0.533507	6.14	3	alligator	9.61538	caïman	0.961538	1.88679	2
55	éléphant	96.1905	0.264396	10.17	3	éléphant d'afrique	2.85714	éléphant d'inde	0.952381	0.943396	1
56	écureuil	99.0566	0.0770169	5.71	2	rat	0.943396			0	0
57	zèbre	99.0566	0.0770169	2.65	2	zèbre d’afrique	0.943396			0	0
58	vache	98.0952	0.155107	36.24	3	vache normande	0.952381	vache holstein	0.952381	0.943396	1
59	tortue	89.6226	0.526453	4	3	tortue de mer	9.43396	tortue d'eau	0.943396	0	0
60	souris	90.4762	0.617709	21.94	5	rat	3.80952	hamster	3.80952	0.943396	1
61	singe	64.7619	0.999343	21.59	3	chimpanzé	34.2857	singe de ferré	0.952381	0.943396	1
62	tigre	95.2381	0.348668	11.14	4	tigre de bengale	1.90476	lion	1.90476	0.943396	1
63	ours	93.3333	0.392804	23.96	3	grizzli	5.71429	animal	0.952381	0.943396	1
64	renard	95.283	0.308304	4.69	3	loup	3.77358	renard à queue	0.943396	0	0
65	dromadaire	78.0952	0.758425	0.44	2	chameau	21.9048			0.943396	1
66	chat	94.3396	0.460132	57.71	7	lynx	0.943396	félin	0.943396	0	0
67	chien	67.619	1.19769	158.77	5	saint-bernard	26.6667	chien saint-bernard	3.80952	0.943396	1
68	cheval	98.0952	0.155107	85.42	3	équidé	0.952381	jument	0.952381	0.943396	1
69	cochon	92.4528	0.386019	21.67	2	porc	7.54717			0	0
70	girafe	99.0566	0.0770169	2.71	2	girafe masaï	0.943396			0	0
71	gorille	58.4906	1.1087	3.55	4	singe	39.6226	chimpanzé	0.943396	0	0
72	crapaud	82.0755	0.678423	9.6	2	grenouille	17.9245			0	0
73	lapin	79.2453	0.736768	26.59	2	lièvre	20.7547			0	0
74	lion	96.2264	0.269549	14.58	3	lionne	1.88679	lion d'afrique	1.88679	0	0
75	léopard	38.0952	2.13629	3.18	7	panthère	22.8571	guépard	18.0952	0.943396	1
76	putois	52.5253	2.20733	1.06	11	blaireau	16.1616	moufette	15.1515	6.60377	7
77	mouton	95.283	0.338918	6.08	4	brebis	2.83019	cochon	0.943396	0	0
78	rhinocéros	95.2381	0.322431	2.51	3	hippopotame	2.85714	rhinocéros d'afrique	1.90476	0.943396	1
79	arbre	98.1132	0.153904	49.29	3	pin	0.943396	chêne	0.943396	0	0
80	paon	99.0476	0.0776195	0.6	2	faon	0.952381			0.943396	1
81	stylo	88.5714	0.781896	15.34	7	stylo à bille	3.80952	crayon	2.85714	0.943396	1
82	bague	78.3019	1.11296	26.14	6	anneau	13.2075	alliance	3.77358	0	0
83	raquette	80	0.777167	1.77	3	raquette de tennis	19.0476	raquette de paddle	0.952381	0.943396	1
84	bonhomme de neige	94.2857	0.315997		2	bonhomme	5.71429			0.943396	1
85	barrière	51.4286	1.99668	7.33	9	portail	26.6667	clôture	9.52381	0.943396	1
86	lune	75.2381	1.47444	58.29	11	soleil	8.57143	planète	6.66667	0.943396	1
87	fenêtre	95.283	0.383776	70.2	6	vitre	0.943396	fenêtre à carreaux	0.943396	0	0
88	gâteau	80.1887	1.34632	42.33	13	pièce montée	6.60377	chapeau	1.88679	0	0
89	église	87.619	0.884077	60.2	9	château	3.80952	chapelle	1.90476	0.943396	1
90	pinceau	99.0476	0.0776195	2.96	2	pinceau pour plâtrier	0.952381			0.943396	1
91	arrosoir	97.1429	0.232461	0.37	4	arrosoir de jardin	0.952381	jerricane	0.952381	0.943396	1
92	nuage	99.0566	0.0770169	11.81	2	nuage cumulus	0.943396			0	0
93	fleur	55.2381	1.30243	25.2	6	tournesol	40	fleur de tournesol	1.90476	0.943396	1
94	feuille	97.1429	0.232461	13.24	4	feuille de laurier-sauce	0.952381	feuille de cerisier	0.952381	0.943396	1
95	pain	79.0476	1.19823	62.81	8	baguette	10.4762	morceau de pain	3.80952	0.943396	1
96	brosse à dents	94.2857	0.315997		2	brosse	5.71429			0.943396	1
97	peigne	98.0952	0.155107	6.07	3	brosse	0.952381	peigne à queue	0.952381	0.943396	1
98	nœud papillon	75.2381	1.28216		6	nœud	12.381	nœud de papillon	5.71429	0.943396	1
99	collier	94.3396	0.350607	17.79	3	collier de perles	4.71698	chapelet	0.943396	0	0
100	table à repasser	77.1429	1.08961		7	planche à repasser	17.1429	planche	1.90476	0.943396	1
101	verre	66.6667	1.23553	154.13	5	verre à pied	26.6667	verre à vin	4.7619	0.943396	1
102	dé à coudre	70.4762	1.21333		7	dé	23.8095	dé de couture	1.90476	0.943396	1
103	salière	59.0476	1.15199	0.2	4	sel	38.0952	poivrière	1.90476	0.943396	1
104	roue	90.566	0.598994	13.49	5	pneu	5.66038	roue de vélo	1.88679	0	0
105	puits	99.0566	0.0770169	19.52	2	puits à eau	0.943396			0	0
106	pipe	96.1905	0.264396	12.74	3	pipe en bois	2.85714	pipe à fumer	0.952381	0.943396	1
107	carafe	34.2857	3.2001	1.02	23	pichet	22.8571	broc	9.52381	0.943396	1
108	moulin	86.6667	0.56651	6.8	2	moulin à vent	13.3333			0.943396	1
109	moufle	68.2692	1.00609	0.28	3	gant	29.8077	gant fourré	1.92308	1.88679	2
110	lime à ongles	57.6923	1.18051		5	lime	39.4231	planche	0.961538	1.88679	2
111	grange	57.1429	2.20949	6.95	12	hangar	12.381	maison	9.52381	0.943396	1
112	enveloppe	96.1538	0.235193	11.4	2	lettre	3.84615			1.88679	2
113	clé	100	0	68.73	1					0.943396	1
114	clé à molette	64.1509	1.63691		7	clé	18.8679	clé anglaise	6.60377	0	0
115	fil	39.6226	1.92316	51.83	6	bobine de fil	33.9623	bobine	16.9811	0	0
116	sac	76.4151	1.28192	105.96	8	sac à main	9.43396	cabas	8.49057	0	0
117	étoile	80.9524	1.23611	21.65	10	croix	6.66667	étoile de david	2.85714	0.943396	1
118	valise	96.1905	0.290633	33.21	4	sac	1.90476	valise à toilette	0.952381	0.943396	1
119	tonneau	86.6667	0.776432	2.94	5	barrique	6.66667	baril	4.7619	0.943396	1
120	parapluie	100	0	6.37	1					0.943396	1
121	lunettes	90.4762	0.537649	31.61	3	paire de lunettes	6.66667	lunettes de vue	2.85714	0.943396	1
122	drapeau	83.0189	1.0916	14.66	8	mât	5.66038	voile	2.83019	0	0
123	couronne	98.1132	0.153904	15.16	3	couronne de clovis	0.943396	couronne avec pierres	0.943396	0	0
124	cigarette	95.2381	0.348668	39.22	4	cigarette à filtre	1.90476	rouleau	1.90476	0.943396	1
125	cigare	99.0385	0.0782325	10.63	2	pipe	0.961538			1.88679	2
126	ancre	97.1698	0.211793	4.63	3	ancre de bateau	1.88679	enclume	0.943396	0	0
127	sauterelle	64.4231	1.63991	1.63	8	criquet	17.3077	insecte	10.5769	1.88679	2
128	raisins	90.4762	0.659522	3.52	7	grappe de raisin	4.7619	grains de raisin	0.952381	0.943396	1
129	papillon	99.0476	0.0776195	8.12	2	lépidoptère	0.952381			0.943396	1
130	fourmi	95.2381	0.367716	2.78	5	insecte	1.90476	animal	0.952381	0.943396	1
131	araignée	93.3333	0.476184	12.21	5	faucheuse	2.85714	moustique	1.90476	0.943396	1
132	abeille	93.2692	0.433121	3.53	4	guêpe	4.80769	abeille à thierry	0.961538	1.88679	2
133	pomme de terre	74.2857	0.997098		5	patate	22.8571	fruit	0.952381	0.943396	1
134	tomate	100	0	7.88	1					1.88679	2
135	poivron	97.1698	0.230661	0.51	4	piment	0.943396	paprika	0.943396	0	0
136	oignon	100	0	4.35	1					0.943396	1
137	maïs	77.1429	0.870099	6.33	3	épi de maïs	20.9524	épi	1.90476	0.943396	1
138	salade	87.5	0.726125	15.88	4	laitue	5.76923	batavia	4.80769	1.88679	2
139	céleri	71.8447	1.25095	1.43	6	fenouil	18.4466	légume	6.79612	2.83019	3
140	citrouille	49.5238	1.69228	1.56	4	potiron	29.5238	potimarron	13.3333	0.943396	1
141	champignon	85.7143	0.591673	3.34	2	champignon de paris	14.2857			0.943396	1
142	carotte	99.0476	0.0776195	2.45	2	brugnon	0.952381			0.943396	1
143	cacahuète	96.2264	0.262427	1.71	3	arachide	2.83019	gâteau	0.943396	0	0
144	asperges	100	0	1.03	1					0	0
145	artichaut	98.0952	0.155107	1.45	3	chou	0.952381	chou-fleur	0.952381	0.943396	1
146	voilier	74.5283	0.991715	1.67	5	bateau	22.6415	goélette	0.943396	0	0
147	téléphone	91.5094	0.537434	155.68	4	combiné	3.77358	combiné de téléphone	3.77358	0	0
148	poupon	44.3396	1.68515	0.33	6	poupée	40.566	bébé	8.49057	0	0
149	livre	97.1429	0.232461	112.43	4	calepin	0.952381	carnet	0.952381	0.943396	1
150	poussette	97.1698	0.211793	1.83	3	poussette canne	1.88679	chaise à roulettes	0.943396	0	0
151	cerf-volant	99.0566	0.0770169	1.4	2	arc-en-ciel	0.943396			0	0
152	boîte	98.1132	0.153904	74.58	3	boîte de carton	0.943396	boîte à secret	0.943396	0	0
153	balle	63.4615	1.59091	77.32	9	ballon	24.0385	boule	4.80769	1.88679	2
154	ballon	70.4762	1.17414	27.27	7	ballon de baudruche	24.7619	bouton de porte	0.952381	0.943396	1
155	balançoire	99.0476	0.0776195	1.93	2	nacelle	0.952381			0.943396	1
156	roller	85.7143	0.856896	0.88	6	patin à roulettes	7.61905	patin	2.85714	0.943396	1
157	locomotive	69.2308	1.31319	3.69	7	train	23.0769	train à vapeur	1.92308	1.88679	2
158	voiture	99.0566	0.0770169	388.87	2	coupé	0.943396			0	0
159	moto	100	0	22.61	1					0.943396	1
160	hélicoptère	99.0566	0.0770169	10.98	2	hélicoptère en vol	0.943396			0	0
161	camion	95.283	0.338918	50.06	4	camion remorque	2.83019	utilitaire	0.943396	0	0
162	bus	54.2857	1.60828	50.63	5	car	30.4762	autocar	7.61905	0.943396	1
163	vélo	86.6667	0.712498	32.95	4	vtt	9.52381	bicyclette	2.85714	0.943396	1
164	avion	93.3333	0.445278	105.54	4	planeur	3.80952	ulm	1.90476	0.943396	1
165	oie	56.1905	1.69202	5.42	6	cygne	26.6667	oiseau	7.61905	0.943396	1
166	pingouin	48.5149	1.91714	2.29	11	manchot	35.6436	oiseau	4.9505	4.71698	5
167	hibou	78.0952	0.851789	4.08	3	chouette	20	grand-duc	1.90476	0.943396	1
168	coq	99.0566	0.0770169	10.74	2	coq gaulois	0.943396			0	0
169	canard	85.8491	0.789915	15.46	5	cane	9.43396	caneton	1.88679	0	0
170	autruche	93.3962	0.390033	2.79	3	émeu	5.66038	dindon	0.943396	0	0
171	interrupteur	96.1905	0.290633	2.58	4	bouton	1.90476	interruption	0.952381	0.943396	1
172	aigle	72.6415	1.72767	5.5	12	pygargue	4.71698	rapace	4.71698	0	0
173	violon	97.1429	0.213413	11.56	3	alto	1.90476	violoncelle	0.952381	0.943396	1
174	trompette	91.4286	0.545996	5.71	5	trombone	5.71429	trompette de concert	0.952381	0.943396	1
175	tambour	37.7358	1.75362	7.8	4	tam-tam	34.9057	djembé	22.6415	0	0
176	piano	84.7619	0.615767	21.5	2	piano à queue	15.2381			0.943396	1
177	guitare	98.1132	0.135036	12.78	2	guitare sèche	1.88679			0	0
178	flûte	81.9048	0.79602	9.11	3	flûte à bec	15.2381	pipeau	2.85714	0.943396	1
179	cor	51.4563	2.38855	2.57	14	trombone	19.4175	trompette	6.79612	2.83019	3
180	accordéon	100	0	3.02	1					0	0
181	poignée	73.5849	1.04584	11.65	5	poignée de porte	22.6415	clenche	1.88679	0	0
182	cadenas	100	0	2.1	1					0.943396	1
183	bouton	95.283	0.364908	21.29	5	plafonnier	1.88679	bouton de culotte	0.943396	0	0
184	veste	51.4286	2.03883	36	10	chemise	21.9048	gilet	14.2857	0.943396	1
185	montre	95.283	0.34604	43.91	4	montre pour femme	1.88679	montre-bracelet	1.88679	0	0
186	pantalon	99.0476	0.0776195	31.49	2	jogging	0.952381			0.943396	1
187	gant	89.5238	0.705805	9.86	6	gant de travail	3.80952	gant de chantier	2.85714	0.943396	1
188	cravate	99.0476	0.0776195	15.99	2	crevate	0.952381			0.943396	1
189	chemise	95.283	0.308304	36.48	3	chemise à carreaux	3.77358	chemise pour homme	0.943396	0	0
190	chaussure	87.619	0.740083	12.49	5	soulier	5.71429	mocassin	4.7619	0.943396	1
191	chaussette	70.7547	0.871869	3.29	2	socquette	29.2453			0	0
192	bob	53.3333	1.19714	0.69	5	chapeau	43.8095	chapeau de toile avec corde	0.952381	0.943396	1
193	ceinture	100	0	19.41	1					0	0
194	casquette	99.0476	0.0776195	8.64	2	casquette à visière	0.952381			0.943396	1
195	botte	98.0952	0.155107	6.38	3	botte en cuir	0.952381	chaussure	0.952381	0.943396	1
196	lime	33.3333	2.92599	1.48	18	ciseau à bois	28.5714	burin	6.66667	0.943396	1
197	vis	43.8095	1.66781	6.89	5	écrou	29.5238	boulon	24.7619	0.943396	1
198	échelle	98.0952	0.155107	13.46	3	échelle de jacob	0.952381	échelle métallique	0.952381	0.943396	1
199	vis	99.0566	0.0770169	6.89	2	clou	0.943396			0	0
200	tournevis	99.0385	0.0782325	3.46	2	cruciforme	0.961538			1.88679	2
201	pince	91.4286	0.648424	5.62	8	tenaille	2.85714	pince d’électricien	0.952381	0.943396	1
202	hache	93.3333	0.464326	8.73	5	hachette	3.80952	marteau	0.952381	0.943396	1
203	crayon	58.4906	1.71955	8.08	7	crayon à papier	16.9811	crayon de papier	16.9811	0	0
204	clou	86.6667	0.757164	7.79	5	vis	8.57143	pointe	2.85714	0.943396	1
205	flèche	96.2264	0.269549	8.21	3	fléchette	1.88679	lance	1.88679	0	0
206	revolver	46.2264	1.53968	28.05	8	pistolet	45.283	fusil	2.83019	0	0
207	marteau	91.3462	0.576486	11.84	5	outil	3.84615	pied de biche	2.88462	1.88679	2
208	ciseaux	90.4762	0.453716	7.86	2	paire de ciseaux	9.52381			0.943396	1
209	chaîne	96.2264	0.288417	28.4	4	chaînette	1.88679	chaîne sans vélo	0.943396	0	0
210	canon	99.0476	0.0776195	14.89	2	couleuvrine	0.952381			0.943396	1
211	pêche	85.7143	0.815329	21.13	4	nectarine	5.71429	brugnon	4.7619	0.943396	1
212	pomme	100	0	19.77	1					0.943396	1
213	poire	99.0476	0.0776195	5.67	2	pêche	0.952381			0.943396	1
214	pastèque	97.1429	0.213413	2.39	3	melon	1.90476	terre	0.952381	0.943396	1
215	orange	99.0385	0.0782325	11.56	2	pamplemousse	0.961538			1.88679	2
216	fraise	100	0	5.28	1					0.943396	1
217	citron	100	0	8.1	1					0.943396	1
218	cerise	97.1429	0.232461	2.75	4	bigarreau	0.952381	merise	0.952381	0.943396	1
219	banane	100	0	6.09	1					0	0
220	ananas	100	0	2.02	1					0.943396	1
221	pied	82.0755	0.910545	105.51	5	plante du pied	12.2642	voûte plantaire	3.77358	0	0
222	oreille	99.0476	0.0776195	34.46	2	huître	0.952381			0.943396	1
223	œil	98.0952	0.155107	97.13	3	yeux	0.952381	méduse	0.952381	0.943396	1
224	nez	96.1905	0.30968	75.18	5	pif	0.952381	narine	0.952381	0.943396	1
225	main	97.1698	0.230661	286.62	4	doigts de main	0.943396	intérieur de main	0.943396	0	0
226	bouche	50	1.06752	87.75	3	lèvres	49.0566	feuille	0.943396	0	0
227	jambe	88.6792	0.627348	46.31	4	mollet	8.49057	pied	1.88679	0	0
228	bras	92.3077	0.49937	149.26	4	avant-bras	3.84615	main	2.88462	1.88679	2
229	fer à repasser	85.7143	0.74009		5	fer	11.4286	fer à repasser à vapeur	0.952381	0.943396	1
230	panier	87.7358	0.536906	13.82	2	panier en osier	12.2642			0	0
231	pince à linge	76.1905	1.16869		4	pince	8.57143	épingle	7.61905	0.943396	1
232	poubelle	99.0476	0.0776195	14.85	2	poubelle à pédale	0.952381			0.943396	1
233	cintre	94.3396	0.350607	0.57	3	porte-manteau	4.71698	tringle	0.943396	0	0
234	bougie	99.0476	0.0776195	7.4	2	chandelle	0.952381			0.943396	1
235	ampoule	93.3333	0.502421	4.8	6	ampoule électrique	1.90476	ampoule à vis	1.90476	0.943396	1
236	prise	68.5714	1.1906	22.92	4	prise électrique	23.8095	prise de courant	6.66667	0.943396	1
237	scie	96.1905	0.290633	5.21	4	scie égoïne	1.90476	scie à bois	0.952381	0.943396	1
