# Supplementary material for: Cultural Influences on Name Agreement: A Set of 237 Standardized Photographs of French Speakers in Quebec and France
Source: J Cogn. 2026 Jul 6;9(1):37. doi: 10.5334/joc.509 (PMC13353102; doi:10.5334/joc.509)
Supplement: Tables A and B. — France French and Quebec French. [file joc-9-1-509-s2.zip › joc-509_lefebvre-s2/TableB_Norms_QuebecFrench.xlsx]

## Sheet: Feuil1
Item number	Modal_Name	Modal_NA (%)	H_Value	FREQ_MEAN (Desrochers & Thompson, 2009)	Distinct_Names_NA	Alt1_Name	Alt1_NA (%)	Alt2_Name	Alt2_NA (%)	Blank_Percent (%)	Blank_Count
1	chaise berçante	54.2857	1.5333		5	chaise	33.3333	berceuse	7.61905	0	0
2	vase	84.7619	0.98234	3.75	8	urne	5.71429	pot	3.80952	0	0
3	télévision	52.381	2.20721		9	écran	12.381	écran d’ordinateur	11.4286	0	0
4	tabouret	63.8095	1.00779		3	banc	35.2381	tabouret en bois	0.952381	0	0
5	table	98.0952	0.155107	6.17	3	tableau	0.952381	table d'appoint	0.952381	0	0
6	lit	100	0	6.08	1					0	0
7	lampe	89.5238	0.697665	5.45	6	lampe sur pied	4.7619	lumière	1.90476	0	0
8	horloge	78.0952	0.814943	5.01	3	cadran	20.9524	horloge de table	0.952381	0	0
9	commode	53.3333	1.67866	3.37	9	bureau	33.3333	meuble	7.61905	0	0
10	chaise	100	0	6.02	1					0	0
11	porte	82.8571	1.13151	5.97	10	portail	6.66667	porte d'église	1.90476	0	0
12	cendrier	95.2381	0.367716		5	bol	1.90476	plat en verre	0.952381	0	0
13	divan	63.8095	1.4912		8	sofa	25.7143	fauteuil	4.7619	0	0
14	bureau	70.4762	1.52965	5.46	8	bureau de travail	10.4762	pupitre	9.52381	0	0
15	verre	78.0952	1.27707		9	poubelle	9.52381	verre de plastique	4.7619	0	0
16	tasse	99.0476	0.0776195	5.28	2	tasse à café	0.952381			0	0
17	réfrigérateur	40.9524	1.66862	5.18	4	frigo	29.5238	frigidaire	27.619	0	0
18	rouleau à pâte	65.3846	1.23693		4	rouleau	26.9231	rouleau à pâtisserie	6.73077	0.952381	1
19	poêle	51.4286	1.77		9	poêlon	34.2857	poêlonne	5.71429	0	0
20	grille-pain	63.8095	0.944253	4.27	2	toaster	36.1905			0	0
21	fourchette	100	0	5.26	1					0	0
22	four	53.3333	1.5969	4.8	4	cuisinière	29.5238	poêle	11.4286	0	0
23	cuillère	95.2381	0.341479	5.73	4	cuillère à thé	2.85714	manche	0.952381	0	0
24	chaudron	78.0952	0.926076	3.81	5	casserole	19.0476	poêlonne	0.952381	0	0
25	bouilloire	90.4762	0.453716	4.25	2	théière	9.52381			0	0
26	bol	85.7143	0.955852		8	saladier	4.7619	plat	2.85714	0	0
27	balai	99.0476	0.0776195	4.4	2	balai de paille	0.952381			0	0
28	couteau	97.1429	0.213413	5.42	3	couteau de cuisine	1.90476	couteau de chef	0.952381	0	0
29	cheveux	73.3333	1.16395	5.4	6	perruque	20	chevelure	3.80952	0	0
30	cloche	94.2857	0.368471	4.16	3	clochette	3.80952	clocher	1.90476	0	0
31	clown	98.0952	0.155107		3	figurine de clown	0.952381	figurine de porcelaine	0.952381	0	0
32	jupe	100	0		1					0	0
33	maison	97.1429	0.213413	6.43	3	chalet	1.90476	résidence	0.952381	0	0
34	orteils	99.0476	0.0776195	5	2	pied	0.952381			0	0
35	manteau	83.6538	0.877789		6	manteau d’hiver	11.5385	parka	1.92308	0.952381	1
36	montagne	91.4286	0.584091	4.79	5	glacier	2.85714	mont	2.85714	0	0
37	pouce	82.8571	1.14471		9	main	3.80952	good	2.85714	0	0
38	chandail	58.0952	2.05451	5.44	10	chandail de laine	14.2857	gilet	11.4286	0	0
39	robe	99.0476	0.0776195		2	jupe	0.952381			0	0
40	sandwich	55.2381	1.21094	5.75	4	sous-marin	40.9524	subway	2.85714	0	0
41	scarabée	50.4762	2.24259	1.97	11	insecte	20	bibitte	10.4762	0	0
42	sifflet	85.5769	0.745057		5	porte-clé	11.5385	lampe de poche	0.961538	0.952381	1
43	toupie	98.0952	0.155107	2.75	3	tourniquette	0.952381	jouet	0.952381	0	0
44	brosse	69.5238	0.887034	5.19	2	brosse à cheveux	30.4762			0	0
45	lumière	39.0476	2.43788	6.38	12	feu de circulation	31.4286	feu vert	8.57143	0	0
46	règle	96.1905	0.264396	5.48	3	règle à mesurer	2.85714	règle de métal	0.952381	0	0
47	index	46.6667	1.84551	4.5	10	doigt	38.0952	un	4.7619	0	0
48	kangourou	100	0	2.76	1					0	0
49	raton laveur	91.4286	0.465137		3	raton	7.61905	loup	0.952381	0	0
50	poisson	70.4762	1.13199	4.93	3	saumon	20.9524	truite	8.57143	0	0
51	serpent	89.5238	0.555572	3.54	3	cobra	8.57143	couleuvre	1.90476	0	0
52	phoque	94.2857	0.399377		4	otarie	2.85714	loutre	1.90476	0	0
53	coquillage	64.7619	1.38488	3.33	8	escargot	27.619	coquille	2.85714	0	0
54	crocodile	77.1429	0.775513	3.16	2	alligator	22.8571			0	0
55	éléphant	98.0952	0.155107	3.59	3	éléphant d'afrique	0.952381	pachyderme	0.952381	0	0
56	écureuil	99.0476	0.0776195	3.77	2	rongeur	0.952381			0	0
57	zèbre	100	0	2.79	1					0	0
58	vache	100	0	4.91	1					0	0
59	tortue	95.2381	0.276195	3.36	2	tortue de mer	4.7619			0	0
60	souris	89.5238	0.625192	4.69	4	hamster	4.7619	rat	4.7619	0	0
61	singe	77.1429	0.832629	3.98	3	chimpanzé	21.9048	gorille	0.952381	0	0
62	tigre	100	0		1					0	0
63	ours	100	0		1					0	0
64	renard	100	0	3.37	1					0	0
65	dromadaire	64.4231	0.939115	2.1	2	chameau	35.5769			0.952381	1
66	chat	98.0769	0.15633	5.52	3	minou	0.961538	fennec	0.961538	0.952381	1
67	chien	84.7619	0.721856	5.86	3	saint-bernard	12.381	chien saint-bernard	2.85714	0	0
68	cheval	100	0	4.18	1					0	0
69	cochon	93.3333	0.353359	4	2	porc	6.66667			0	0
70	girafe	100	0	3.26	1					0	0
71	gorille	73.3333	1.23105	3.19	7	singe	19.0476	chimpanzé	2.85714	0	0
72	crapaud	66.6667	0.918296	3.04	2	grenouille	33.3333			0	0
73	lapin	53.8462	0.995727	3.91	2	lièvre	46.1538			0.952381	1
74	lion	100	0	3.57	1					0	0
75	léopard	56.1905	1.59909	2.71	6	guépard	28.5714	jaguar	10.4762	0	0
76	mouffette	91.4286	0.465137		3	putois	7.61905	bête puante	0.952381	0	0
77	mouton	99.0476	0.0776195	3.38	2	brebis	0.952381			0	0
78	rhinocéros	98.0952	0.155107	2.38	3	taureau	0.952381	hippopotame	0.952381	0	0
79	arbre	96.1905	0.30968	5.45	5	brocoli	0.952381	amandier	0.952381	0	0
80	paon	94.2308	0.428886	1.81	5	oiseau	1.92308	faon	1.92308	0.952381	1
81	stylo	88.5714	0.648563	4.8	4	crayon	7.61905	plume	2.85714	0	0
82	bague	93.3333	0.449947	4.8	4	anneau	2.85714	jonc	2.85714	0	0
83	raquette	82.8571	0.714027		3	raquette de tennis	16.1905	tennis	0.952381	0	0
84	bonhomme de neige	89.5238	0.617756		5	bonhomme	7.61905	neige	0.952381	0	0
85	clôture	96.1905	0.271585	4.36	3	barrière	1.90476	clôture en bois	1.90476	0	0
86	lune	87.619	0.850651	5.36	9	soleil	5.71429	courge	0.952381	0	0
87	fenêtre	96.1905	0.23349	5.69	2	châssis	3.80952			0	0
88	gâteau	95.2381	0.276195	5.09	2	gâteau de mariage	4.7619			0	0
89	église	80	0.938612	4.55	6	château	16.1905	basilique de l'immaculée-conception	0.952381	0	0
90	pinceau	99.0476	0.0776195	3.84	2	peindre	0.952381			0	0
91	arrosoir	97.1429	0.232461	3.27	4	cruche	0.952381	arrose-plante	0.952381	0	0
92	nuage	99.0476	0.0776195	5.15	2	cumulonimbus	0.952381			0	0
93	fleur	62.8571	1.29586	5.04	5	tournesol	30.4762	fleur en plastique	3.80952	0	0
94	feuille	99.0476	0.0776195		2	feuille d'arbre	0.952381			0	0
95	pain	50.4762	1.74949	6.01	4	baguette	23.8095	pain baguette	14.2857	0	0
96	brosse à dents	90.4762	0.453716	6.05	2	brosse	9.52381			0	0
97	peigne	99.0476	0.0776195	4.85	2	brosse	0.952381			0	0
98	nœud papillon	69.5238	1.39457		7	nœud	14.2857	boucle	12.381	0	0
99	collier	94.2857	0.399377		4	chaîne	2.85714	collier de perles	1.90476	0	0
100	planche à repasser	60.9524	1.472		6	table à repasser	25.7143	planche	10.4762	0	0
101	coupe	68.5714	1.45309	4.3	5	coupe à vin	14.2857	verre	9.52381	0	0
102	dé à coudre	64.0777	1.50871		9	dé	26.2136	poubelle	1.94175	1.90476	2
103	salière	80	0.721928	3.61	2	sel	20			0	0
104	roue	93.3333	0.392804	5.14	3	pneu	5.71429	tire	0.952381	0	0
105	puits	97.1429	0.232461	2.95	4	souhait	0.952381	moulin	0.952381	0	0
106	pipe	99.0476	0.0776195	3.87	2	cigare	0.952381			0	0
107	pichet	45.7143	2.48626	3.61	15	pot à jus	24.7619	cruche	8.57143	0	0
108	moulin	63.8095	1.19613	3.02	6	moulin à vent	32.381	éolienne sur maison	0.952381	0	0
109	mitaine	99.0476	0.0776195		2	gant	0.952381			0	0
110	lime à ongles	55.7692	1.7944		13	lime	31.7308	bâton	1.92308	0.952381	1
111	grange	87.619	0.884077	3.44	9	cabane	3.80952	ferme	1.90476	0	0
112	enveloppe	93.3333	0.353359	4.75	2	lettre	6.66667			0	0
113	clé	100	0	5.62	1					0	0
114	clé à molette	51.4286	2.15301		9	clé	20.9524	clé anglaise	7.61905	0	0
115	fil	38.0952	2.02635	4.34	6	bobine de fil	32.381	fil à coudre	14.2857	0	0
116	sac	74.2857	1.23934	5.7	6	sacoche	14.2857	sac à main	7.61905	0	0
117	étoile	94.2857	0.418425	4.98	5	bretzel	2.85714	bretzel en forme d’étoile	0.952381	0	0
118	valise	98.0952	0.155107	4.34	3	divan	0.952381	shoe case	0.952381	0	0
119	baril	71.1538	1.20485	2.77	6	tonneau	22.1154	baril en bois	3.84615	0.952381	1
120	parapluie	99.0385	0.0782325	4.54	2	manche de parapluie	0.961538			0.952381	1
121	lunettes	95.1923	0.324851	5.84	3	lunettes de vue	2.88462	paire de lunettes	1.92308	0.952381	1
122	drapeau	95.1923	0.324851	4.47	3	voile	2.88462	mât	1.92308	0.952381	1
123	couronne	100	0	3.43	1					0.952381	1
124	cigarette	98.0769	0.15633	5.33	3	joint	0.961538	smoke	0.961538	0.952381	1
125	cigare	100	0	3.65	1					0.952381	1
126	ancre	93.2692	0.395619		3	ancre à bateau	5.76923	croix	0.961538	0.952381	1
127	sauterelle	73.7864	1.51095	2.97	10	criquet	9.70874	insecte	5.82524	1.90476	2
128	raisins	94.2308	0.318215	4.43	2	grappe de raisin	5.76923			0.952381	1
129	papillon	90.3846	0.456684	4.04	2	monarque	9.61538			0.952381	1
130	fourmi	100	0	3.72	1					0.952381	1
131	araignée	96.1538	0.292886	4.56	4	araignée d’eau	1.92308	faucheux	0.961538	0.952381	1
132	abeille	93.2692	0.395619	4.12	3	guêpe	5.76923	taon	0.961538	0.952381	1
133	patate	88.3495	0.659912	5.43	5	pomme de terre	8.73786	poire	0.970874	1.90476	2
134	tomate	100	0	5.11	1					0.952381	1
135	poivron	51.4563	1.06805	3.46	3	piment	47.5728	poireau	0.970874	1.90476	2
136	oignon	100	0	4.91	1					0.952381	1
137	maïs	39.4231	1.82645	4.19	5	blé d'inde	36.5385	épi de maïs	17.3077	0.952381	1
138	salade	55.7692	1.05721		3	laitue	43.2692	botte de salade	0.961538	0.952381	1
139	céleri	100	0	4.87	1					0.952381	1
140	citrouille	100	0	3.52	1					0.952381	1
141	champignon	99.0385	0.0782325	4.48	2	champignon de paris	0.961538			0.952381	1
142	carotte	100	0	4.97	1					0.952381	1
143	arachide	46.1538	1.52972		3	peanut	29.8077	cacahuète	24.0385	0.952381	1
144	asperges	98.0583	0.138157	3.52	2	légume	1.94175			1.90476	2
145	artichaut	64.1304	1.65854	2.26	9	chou de bruxelles	17.3913	légume	6.52174	12.381	13
146	voilier	82.6923	0.836228	3.2	3	bateau	9.61538	bateau à voile	7.69231	0.952381	1
147	téléphone	87.5	0.763626	6.36	5	combiné de téléphone	4.80769	combiné	4.80769	0.952381	1
148	poupée	76.9231	0.931277		4	bébé	20.1923	catin	1.92308	0.952381	1
149	livre	100	0	6.28	1					0.952381	1
150	poussette	91.3462	0.549997	3	5	carrosse	5.76923	landeau	0.961538	0.952381	1
151	cerf-volant	97.1154	0.234292		4	vol-au-vent	0.961538	volant	0.961538	0.952381	1
152	boîte	94.2308	0.448117		6	boîte-cadeau	1.92308	boîtier	0.961538	0.952381	1
153	balle	62.1359	1.19597	4.78	5	ballon	33.9806	soleil	1.94175	1.90476	2
154	ballon	53.3981	1.25636	4.49	4	balloune	41.7476	ballon de fête	3.8835	1.90476	2
155	balançoire	100	0	3.68	1					1.90476	2
156	patin à roues alignées	39.4231	2.21753		9	patin à roulettes	28.8462	patin	13.4615	0.952381	1
157	train	64.4231	1.04705		3	locomotive	33.6538	moteur	1.92308	0.952381	1
158	voiture	47.1154	1.68707		6	auto	37.5	automobile	8.65385	0.952381	1
159	moto	86.5385	0.806001	3.84	6	motocyclette	7.69231	bicycle à gaz	2.88462	0.952381	1
160	hélicoptère	99.0385	0.0782325		2	hélice	0.961538			0.952381	1
161	camion	90.3846	0.664469	5.33	7	truck	4.80769	cube	0.961538	0.952381	1
162	autobus	82.6923	0.96296		6	autocar	8.65385	bus	5.76923	0.952381	1
163	vélo	55.7692	1.47652	4.09	6	bicyclette	33.6538	bicycle	7.69231	0.952381	1
164	avion	97.1154	0.215061	4.83	3	avion à hélice	1.92308	hydravion	0.961538	0.952381	1
165	oie	53.8462	1.83931	2.66	6	oiseau	22.1154	cygne	11.5385	0.952381	1
166	pingouin	72.1154	0.914215	3.08	3	manchot	26.9231	marsouin	0.961538	0.952381	1
167	hibou	93.2692	0.433121	3.55	4	chouette	4.80769	oiseau	0.961538	0.952381	1
168	coq	96.1538	0.266396	3.36	3	poule	2.88462	poulet	0.961538	0.952381	1
169	canard	95.1923	0.344082	3.66	4	cane	2.88462	poussin	0.961538	0.952381	1
170	autruche	91.2621	0.57251	2.76	5	émeu	4.85437	dindon	1.94175	1.90476	2
171	interrupteur	63.1068	1.57946		8	switch	22.3301	lumière	8.73786	1.90476	2
172	aigle	84.6154	0.912557	3.18	6	aigle à tête blanche	7.69231	pygargue	2.88462	0.952381	1
173	violon	96.1538	0.292886	3.83	4	violoncelle	1.92308	guitare	0.961538	0.952381	1
174	trompette	88.4615	0.702178	3.52	5	trombone	6.73077	saxophone	1.92308	0.952381	1
175	tambour	59.6154	1.45888	3.27	5	tam-tam	28.8462	djembé	7.69231	0.952381	1
176	piano	84.6154	0.619382	4.61	2	piano à queue	15.3846			0.952381	1
177	guitare	93.2692	0.453312	5.02	4	guitare acoustique	2.88462	guitare sèche	2.88462	0.952381	1
178	flûte	86.5385	0.619935		3	flûte à bec	12.5	instrument de musique	0.961538	0.952381	1
179	cor	32.6923	2.77806	1.75	13	trombone	23.0769	tuba	12.5	0.952381	1
180	accordéon	99.0385	0.0782325	2.6	2	instrument de musique	0.961538			0.952381	1
181	poignée	78.8462	0.856614	4.46	4	poignée de porte	19.2308	poignée de chambre	0.961538	0.952381	1
182	cadenas	100	0	4.5	1					0.952381	1
183	bouton	96.1538	0.266396	5.13	3	bouton à 4 trous	2.88462	bouton de vêtements	0.961538	0.952381	1
184	chemise	53.3981	2.0245		11	veste	25.2427	veston	7.76699	1.90476	2
185	montre	99.0385	0.0782325	5.32	2	montre de femme	0.961538			0.952381	1
186	pantalon	99.0385	0.0782325		2	paire de pantalons	0.961538			0.952381	1
187	gant	88.4615	0.61018		4	gant de travail	9.61538	gant de construction	0.961538	0.952381	1
188	cravate	100	0	4.01	1					0.952381	1
189	chemise	99.0385	0.0782325		2	col de chemise	0.961538			0.952381	1
190	soulier	83.6538	0.695285	5.27	3	chaussure	15.3846	soulier de pingouin	0.961538	0.952381	1
191	bas	87.5	0.667472		4	chaussette	9.61538	socquette	1.92308	0.952381	1
192	chapeau	97.1154	0.234292	5.02	4	bucket hat	0.961538	chapeau de pêche	0.961538	0.952381	1
193	ceinture	100	0	4.88	1					0.952381	1
194	casquette	91.3462	0.424809		2	calotte	8.65385			0.952381	1
195	botte	100	0		1					1.90476	2
196	ciseau à bois	33	3.11956		18	lime	20	grattoir	8	4.7619	5
197	boulon	25	2.84888	1.94	12	vis	22.1154	écrou	20.1923	0.952381	1
198	échelle	98.0769	0.15633	4.38	3	escabeau	0.961538	échelle en aluminium	0.961538	0.952381	1
199	vis	98.0769	0.15633		3	vis à tête carrée	0.961538	vis à tête carrée à bois	0.961538	0.952381	1
200	tournevis	100	0	3.9	1					0.952381	1
201	pince	93.2692	0.525521		7	long nose	1.92308	pince à long bec	0.961538	0.952381	1
202	hache	100	0	3.34	1					0.952381	1
203	crayon	73.0769	1.12781	5.45	4	crayon de plomb	18.2692	crayon à mine	7.69231	0.952381	1
204	clou	91.3462	0.549037	3.88	4	braquette	4.80769	vis	1.92308	0.952381	1
205	flèche	94.2308	0.390425	3.91	4	lance	3.84615	fléchette	0.961538	0.952381	1
206	fusil	33.6538	1.84477	4.09	5	revolver	32.6923	pistolet	27.8846	0.952381	1
207	marteau	99.0385	0.0782325	4.12	2	marteau charpentier	0.961538			0.952381	1
208	ciseaux	97.1154	0.188572	4.98	2	paire de ciseaux	2.88462			0.952381	1
209	chaîne	98.0769	0.15633		3	anneau	0.961538	chaînette	0.961538	0.952381	1
210	canon	98.0769	0.15633	3.08	3	guerre	0.961538	lance-bombe	0.961538	0.952381	1
211	pêche	85.5769	0.725826		4	nectarine	11.5385	pomme	1.92308	0.952381	1
212	pomme	99.0385	0.0782325	5.48	2	pomme mcintosh	0.961538			0.952381	1
213	poire	100	0	4.48	1					0.952381	1
214	melon d'eau	76.9231	0.980319		3	melon	16.3462	pastèque	6.73077	0.952381	1
215	orange	99.0385	0.0782325	5.61	2	clémentine	0.961538			0.952381	1
216	fraise	100	0		1					0.952381	1
217	citron	100	0	4.12	1					1.90476	2
218	cerise	99.0385	0.0782325	4.04	2	raisin	0.961538			0.952381	1
219	banane	100	0	5.16	1					0.952381	1
220	ananas	100	0	4.12	1					0.952381	1
221	pied	98.0769	0.15633	5.57	3	dessous de pied	0.961538	plante de pied	0.961538	0.952381	1
222	oreille	100	0		1					0.952381	1
223	œil	89.4231	0.487021	5.78	2	yeux	10.5769			0.952381	1
224	nez	99.0385	0.0782325		2	narine	0.961538			0.952381	1
225	main	98.0769	0.137099	6.15	2	doigts	1.92308			0.952381	1
226	lèvres	60.5769	1.03269	5.34	3	bouche	38.4615	bec	0.961538	0.952381	1
227	jambe	91.3462	0.541778	5.4	4	mollet	4.80769	pied	2.88462	0.952381	1
228	bras	98.0769	0.15633	5.47	3	main	0.961538	avant-bras	0.961538	0.952381	1
229	fer à repasser	77.8846	0.912301		4	fer	19.2308	repasseur	1.92308	0.952381	1
230	panier	92.3077	0.47288		4	panier en osier	5.76923	panier d'oseille	0.961538	0.952381	1
231	épingle à linge	32.6923	2.09185		6	pince à linge	23.0769	épingle	22.1154	0.952381	1
232	poubelle	98.0769	0.15633		3	poubelle d'intérieur	0.961538	poubelle de cuisine	0.961538	0.952381	1
233	cintre	57.6923	1.18051	2.69	5	support	39.4231	cintre en plastique	0.961538	0.952381	1
234	chandelle	77.8846	0.912301		4	bougie	19.2308	cierge	1.92308	0.952381	1
235	ampoule	75.9615	1.02229	4.04	3	globe	15.3846	lumière	8.65385	0.952381	1
236	prise	75.4902	1.13073		7	prise de courant	18.6275	plug	1.96078	2.85714	3
237	scie	82.6923	0.828164	3.38	4	égoïne	13.4615	scie à main	2.88462	0.952381	1
